# Supplementary material for: Rotation Conformational Effects of Selected Cytotoxic Cardiac Glycosides on Their Interactions with Na+/K+-ATPase
Source: Molecules. 2025 Dec 18;30(24):4815. doi: 10.3390/molecules30244815 (PMC12736116; doi:10.3390/molecules30244815)
Supplement: Supplementary file 1 [file molecules-30-04815-s001.zip]

Archive with 1 entries (1 files):
- molecules-4024555-supplementary.pdf
